# Supplementary material for: Regorafenib and Ruthenium Complex Combination Inhibit Cancer Cell Growth by Targeting PI3K/AKT/ERK Signalling in Colorectal Cancer Cells
Source: Int J Mol Sci. 2022 Dec 30;24(1):686. doi: 10.3390/ijms24010686 (PMC9820863; doi:10.3390/ijms24010686)
Supplement: Supplementary file 1 [file ijms-24-00686-s001.zip]

Archive with 3 entries (3 files):
- Figures Supplementary.pdf
- Structures of Regorafenib and Ruthenium Supplementary.pdf
- TWO-WAY ANOVA ANALYSIS SUPPLEMENTARY DATA.pdf
